# Supplementary material for: Model guided trait-specific co-expression network estimation as a new perspective for identifying molecular interactions and pathways
Source: PLoS Comput Biol. 2021 May 3;17(5):e1008960. doi: 10.1371/journal.pcbi.1008960 (PMC8118548; doi:10.1371/journal.pcbi.1008960)
Supplement: S2 Appendix — See also a GitHub repository https://github.com/JAJKontio/model_diffnet.git. (ZIP) [file pcbi.1008960.s002.zip]

Archive with 15 entries (15 files):
- model_diffnet_function.R
- Notes_leukemia_analysis.nb.html
- Notes_leukemia_analysis.Rmd
- Preview_documents/Notes_leukemia_analysis.nb.html
- Preview_documents/SIMULATED_EXAMPLES_MODEL_A.nb.html
- Preview_documents/SIMULATED_EXAMPLES_MODEL_B.nb.html
- Preview_documents/Toyexample_preview.pdf
- Rdocumentation-model_diffnet.Rd
- SIMULATED_EXAMPLES_MODEL_A.Rmd
- SIMULATED_EXAMPLES_MODEL_B.Rmd
- Toy_example.Rmd
- Toy_example/Toy_example.md
- Toy_example/Toy_example.Rmd
- Toy_example/Toyexample_preview.pdf
- Toyexample_preview.pdf
