# Supplementary material for: Model guided trait-specific co-expression network estimation as a new perspective for identifying molecular interactions and pathways
Source: PLoS Comput Biol. 2021 May 3;17(5):e1008960. doi: 10.1371/journal.pcbi.1008960 (PMC8118548; doi:10.1371/journal.pcbi.1008960)
Supplement: S2 Appendix — See also a GitHub repository https://github.com/JAJKontio/model_diffnet.git. (ZIP) [file pcbi.1008960.s002.zip › model_diffnet_function.R]

model_diffnet <- function(X,y,cut_off_a = 1/2,alpha = 1/3,r = 0.1, corr_metric = c("CCN","PCCN"), lambda = lambda, main_effect = TRUE, CV = TRUE,symmetric = TRUE, signAdj = TRUE, adj_matrices = TRUE){
  
  #Check that the dimensions are correct.
  
  if( length(y) != nrow(X)) stop('length(y) is not equal to nrow(X)')
  
  X <- scale(X)
  y <- scale(y)
  
  #Check the status of required packages.
  
  if(!("qgraph" %in% rownames(installed.packages()))) stop('A required package "qgraph" is not installed')
        
       if(!("matrixStats" %in% rownames(installed.packages())))stop('A required package "matrixStats" is not installed')
  
  if(!("glmnet" %in% rownames(installed.packages()))) stop('A required package "glmnet" is not installed')
  
  #Estimate the main effects before the differential network estimation step.
  
  if(main_effect == TRUE){
    
     if(CV == TRUE){
  
  cv.fit <- cv.glmnet(X, y, alpha = alpha, maxit = 10000)}
  fit=glmnet(X, y, alpha = alpha, maxit = 10000)
  
      #A cross-validation based criteria to select the penalty parameter lambda value. 
  if(CV == TRUE){Coefficients <- coef(fit, s = cv.fit$lambda.min)
     
        }else{ Coefficients <- coef(fit, s = lambda) }
  
  #Compute the residual vector or use the original response variable if main_effect = FALSE.
  resid <- scale(y) - X %*% Coefficients[-1]}else{
    
    resid <- scale(y)
  
    }
  
  #Low and high groups are created based on the empirical quantiles of "resid", with respect to the cut-off point a:
  a = cut_off_a
  
  if( a < 1/2 | a >= 1) stop('The value of "a" needs to be within the interval [1/2,1[.')
      
         if( a != 1/2) warning('"a" != 1/2: Observations outside high and low groups 
                                are not used in the differential network estimation process')
  
  #An element of a high or low network is deemed to be zero  if its magnitude is below the value of r >= 0. 
     
  if(r < 0) stop("r must be a non-negative constant")
  
        if(r == 0) warning("A non-zero value is required for identifying type II interactions")
  
  
  #Set up empty matrices for the differential part-correlation "dPCCN" and the sign-matrices "signP":
  data <- X
  
  dCCN <- matrix(0,ncol(data),ncol(data))
  dPCCN <- matrix(0,ncol(data),ncol(data))
  signP <- matrix(0,ncol(data),ncol(data))
  
  if(corr_metric == "PCCN"){
  
    #"Part-correlation" metric based differential network estimation.
  for(i in 1:ncol(data)){
    for(j in 1:ncol(data)){
      
      res <- (lm(X[,j]~X[,i])$residuals)
      set <- cbind(resid,res,X[,i])
      high <- set[which(resid > quantile(resid, a)),]
      low <- set[which(resid < quantile(resid,1-a)),]
      high <- high[,-1]
      low <- low[,-1]
      
      
      if(abs(cor(high[,1],high[,2])) < r){
        H <- 0
      }else{
        H <- cor(high[,1],high[,2])
      }
      
      if(abs(cor(low[,1],low[,2])) < r){
        L <- 0
      }else{
        L <- cor(low[,1],low[,2])
      }
      
      
      dPCCN[i,j] <- H-L   #Differential part-correlation network elements
      signP[i,j] <- 0.5*abs((sign(H)-sign(L)))
    }
  }
  
  if(symmetric == TRUE){ 
    
    for(i in 1:ncol(dPCCN)){
      for(j in 1:ncol(dPCCN)){
        if(dPCCN[i,j] == 0 | dPCCN[j,i] == 0){
          dPCCN[i,j] <- 0
          dPCCN[j,i] <- 0}else{
            dPCCN[i,j] <- dPCCN[j,i] <- max(abs(dPCCN[i,j]),abs(dPCCN[j,i]))
          }
      }
    } 
  }else{dPCCN <- dPCCN}
  
  
  signP[signP == 0.5] <- -1
  signdPCCN <- signP*abs(dPCCN)
  diag(signdPCCN) <- 0
  diag(dPCCN) <- 0
  
  if(adj_matrices == TRUE){
    
    signdPCCN[which(signdPCCN < 0)] <- -1
    signdPCCN[which(signdPCCN > 0)] <- 1
    
  }
  
  if(signAdj == TRUE){
    return(signdPCCN) }else{
      return(dPCCN)
    }
  }
  
  #Standard Pearson correlation based differential network estimation.
  
  if(corr_metric == "CCN"){
    corhigh <- cor(X[which(resid > quantile(resid, a)),])
    corlow <- cor(X[which(resid < quantile(resid, 1-a)),])
    
  #Set a network element to zero if its magnitude is below the value of r >= 0. 
    corhigh[which(abs(corhigh) < r)] <- 0
    corlow[which(abs(corlow) < r)] <- 0
     
    dCCN <- abs(corhigh - corlow)
    signCCN <- (abs(sign(corhigh)-sign(corlow)))
    
  #Assign the values of different sign for type I and type II interactions.   
    signCCN[which(signCCN == 1)] <- -1
    signCCN[which(signCCN == 2)] <- 1
    
    signdCCN <- dCCN*signCCN
    
    if(adj_matrices == TRUE){
      
      signdCCN[which(signdCCN < 0)] <- -1
      signdCCN[which(signdCCN > 0)] <- 1
      
    }
    
    if(signAdj == TRUE){
      return(signdCCN) }else{
        return(dCCN)
      }
      
  }
  
}
