# Supplementary material for: Model guided trait-specific co-expression network estimation as a new perspective for identifying molecular interactions and pathways
Source: PLoS Comput Biol. 2021 May 3;17(5):e1008960. doi: 10.1371/journal.pcbi.1008960 (PMC8118548; doi:10.1371/journal.pcbi.1008960)
Supplement: S2 Appendix — See also a GitHub repository https://github.com/JAJKontio/model_diffnet.git. (ZIP) [file pcbi.1008960.s002.zip › Rdocumentation-model_diffnet.Rd]

\name{model_diffnet}
\alias{model_diffnet}
%- Also NEED an '\alias' for EACH other topic documented here.
\title{Model guided trait-specific co-expression network estimation
} 
\description{
}
\usage{model_diffnet(X,y,cut_off_a = 1/2,alpha = 1/3,r = 0.1,
       
       corr_metric = c("CCN","PCCN"), 
       
       lambda = lambda,  main_effect = TRUE, CV = TRUE,
       
       symmetric = TRUE, signAdj = TRUE, adj_matrices = TRUE)}


 

%- maybe also 'usage' for other objects documented here.
\arguments{
  \item{X}{A n x p-dimensional model matrix, where p is the number of explanatory variables and n is the number of samples. 
}
\item{y}{ Response variable. 
}
\item{cut_off_a}{Defines how samples are divided into the high and low groups in the estimation process through empirical quantiles Q(cut_off_a) and Q(1-cut_off_a) of the estimated residual vector from the main effect model. Default is 1/2 (median) which uses the whole dataset by dividing it into two equally sized parts.}

\item{alpha}{The elastic net penalty-mixing parameter ([0,1]) -- it yields the lasso penalty with alpha = 1, and the ridge penalty with alpha = 0. Default is 1/3.}
\item{r}{Dependencies between random variables are deemed to be zero in the estimation process if their magnitudes are below the value of r.}

\item{corr.metric}{Defines which correlation metric is used: "CCN" applies standard Pearson correlation coefficient and "PCCN" is a part-correlation coefficient. NOTE that the "PCCN" should not be confused with the partial correlation coefficient.}

\item{main_effect}{Logical argument. With main_effect = "TRUE", model_diffnet first estimates the main effects and removes their impact from the estimation of interaction effects.}
\item{lambda}{A user-specified penalty parameter lambda value for estimating the main effects with the elastic-net algorithm using \textit{glmnet} R-package (Friedman et al. 2010). Using
CV = "TRUE" overrides this.}
\item{CV}{If CV = "TRUE", model_diffnet uses 5-fold cross-validation to find an optimal lambda for estimating the main effects with the elastic-net algorithm.}
\item{symmetric}{Logical argument: Defines whether (TRUE) or not (FALSE) the output is symmetric. Default is TRUE.}

\item{SignAdj}{Logical argument: The sign-adjusted version is used when SignAdj = TRUE (default).
}

\item{adj_matrices}{Logical argument: Should the output be converted into an adjacency matrix.}

}


}
\details{
%%  ~~ If necessary, more details than the description above ~~
}
\value{
%%  ~Describe the value returned
%%  If it is a LIST, use
  \item{dPCCN}{If SignAdj = "FALSE" and corr_metric = "PCCN", the output is a differential part-correlation matrix.}
  \item{dCCN}{If SignAdj = "FALSE" and corr_metric = "CCN", the output is a differential correlation matrix.}
  \item{signdPCCN}{If SignAdj = "TRUE" and corr_metric = "PCCN", the output is a sign-adjusted differential part-correlation matrix.}
  \item{signdCCN}{If SignAdj = "TRUE" and corr_metric = "CCN", the output is a sign-adjusted differential correlation matrix.}
%%  \item{comp2 }{Description of 'comp2'}
%% ...
}
\references{
%% ~put references to the literature/web site here ~
}
\author{
%%  ~~who you are~~
}
\note{
%%  ~~further notes~~
}

%% ~Make other sections like Warning with \section{Warning }{....} ~

\seealso{
%% ~~objects to See Also as \code{\link{help}}, ~~~
}
\examples{

}
% Add one or more standard keywords, see file 'KEYWORDS' in the
% R documentation directory (show via RShowDoc("KEYWORDS")):
% \keyword{ ~kwd1 }
% \keyword{ ~kwd2 }
% Use only one keyword per line.
% For non-standard keywords, use \concept instead of \keyword:
% \concept{ ~cpt1 }
% \concept{ ~cpt2 }
% Use only one concept per line.
