# Supplementary material for: Model guided trait-specific co-expression network estimation as a new perspective for identifying molecular interactions and pathways
Source: PLoS Comput Biol. 2021 May 3;17(5):e1008960. doi: 10.1371/journal.pcbi.1008960 (PMC8118548; doi:10.1371/journal.pcbi.1008960)
Supplement: S2 Appendix — See also a GitHub repository https://github.com/JAJKontio/model_diffnet.git. (ZIP) [file pcbi.1008960.s002.zip › SIMULATED_EXAMPLES_MODEL_B.Rmd]

---
title: "SIMULATED EXAMPLES: MODEL B"
output: html_notebook
---


Go to a website (https://www.synapse.org/#!Synapse:syn2455683/wiki/64007) and download a normalized protein expression DREAM9-challenge dataset (trainingData-release.csv) (Noren et al.2016 - https://doi.org/10.1371/journal.pcbi.1004890) which is available upon registration (http://dreamchallenges.org/). These data were provided by Dr. Steven Kornblau from the University of Texas MD Anderson Cancer Center and were obtained through Synapse syn2455683 as a part of the acute myeloid leukemia (AML) DREAM-challenge. 

#STEP 0: PREPARING THE DATASET AND INSTALLING THE REQUIRED R-PACKAGES
Install the required packages and prepare the AML dataset from the downloaded CSV-file "trainingData-release.csv" (requires registration) - https://www.synapse.org/#!Synapse:syn2455683/wiki/64007.

```{r}
#DOWNLOAD REQUIRED R-PACKAGES
library("glmnet") #https://CRAN.R-project.org/package=glmnet
library("matrixStats") #https://CRAN.R-project.org/package=matrixStats
library("qgraph") #https://CRAN.R-project.org/package=qgraph 
library("netdiffuseR") #https://CRAN.R-project.org/package=netdiffuseR
library("stringr") #https://CRAN.R-project.org/package=stringr 

#Replace "~/trainingData-release.csv" with a user-specific path to the downloaded CSV-file.
data <-read.csv("~/trainingData-release.csv", header = TRUE)

#Separate the expression data (renamed as "rdata") from clinical covariates.
rdata <- data[,c(42:272)]

```
#INITIALIZE
```{r}


#Number of replicates
k = 10
data <- rdata
#Empty list and vectors for replicates
dCCNlist <- rep(list(matrix(NA, ncol(rdata), ncol(rdata)), k))
dPCCNlist <- rep(list(matrix(NA, ncol(rdata), ncol(rdata)), k))
GGMlist <- rep(list(matrix(NA, ncol(rdata), ncol(rdata)), k))
ymat <- matrix(0,191,k)
her1 <- rep(0,k)
rdatareps <- rep(list(matrix(NA, ncol(rdata), ncol(rdata))), k)

#Empty vectors for AUCS and their confidence intervals calculated over replicates

dCCNauc <- rep(0,k)
dPCCNauc<- rep(0,k)
signdCCNauc<- rep(0,k)
signdPCCNauc<- rep(0,k)
exhaustiveauc <- rep(0,k)
dGGMauc <- rep(0,k)

dCCNauc02 <- rep(0,k)
dPCCNauc02<- rep(0,k)
signdCCNauc02<- rep(0,k)
signdPCCNauc02<- rep(0,k)
exhaustiveauc02 <- rep(0,k)
dGGMauc02 <- rep(0,k)

################################################
low.ci.dCCNauc <- rep(0,k)
low.ci.dPCCNauc<- rep(0,k)
low.ci.signdCCNauc<- rep(0,k)
low.ci.signdPCCNauc<- rep(0,k)
low.ci.exhaustiveauc <- rep(0,k)
low.ci.dGGMauc <- rep(0,k)

low.ci.dCCNauc02 <- rep(0,k)
low.ci.dPCCNauc02<- rep(0,k)
low.ci.signdCCNauc02<- rep(0,k)
low.ci.signdPCCNauc02<- rep(0,k)
low.ci.exhaustiveauc02 <- rep(0,k)
low.ci.dGGMauc02 <- rep(0,k)
################################################

high.ci.dCCNauc <- rep(0,k)
high.ci.dPCCNauc<- rep(0,k)
high.ci.signdCCNauc<- rep(0,k)
high.ci.signdPCCNauc<- rep(0,k)
high.ci.exhaustiveauc <- rep(0,k)
high.ci.dGGMauc <- rep(0,k)

high.ci.dCCNauc02 <- rep(0,k)
high.ci.dPCCNauc02<- rep(0,k)
high.ci.signdCCNauc02<- rep(0,k)
high.ci.signdPCCNauc02<- rep(0,k)
high.ci.exhaustiveauc02 <- rep(0,k)
high.ci.dGGMauc02 <- rep(0,k)

####################################################


#Indicate the true positives


ROCmatrix <- matrix(0,ncol(rdata),ncol(rdata))

ROCmatrix[75,150] <- 1
ROCmatrix[100,200] <- 1
ROCmatrix[125,215] <- 1
ROCmatrix[25,52] <- 1

ROCmatrix[33,66] <- 1
ROCmatrix[88,144] <- 1

ROCmatrix[2,170] <- 1
ROCmatrix[50,115] <- 1
ROCmatrix[44,99] <- 1

ROCmatrix[12,180] <- 1
ROCmatrix[60,125] <- 1
ROCmatrix[22,190] <- 1
ROCmatrix[22,211] <- 1


ROCmatrix[70,135] <- 1
ROCmatrix[32,221] <- 1
ROCmatrix[12,183] <- 1
ROCmatrix[54,109] <- 1

#True positive for the exhaustive search

observations <-read.csv("~/trainingData-release.csv", header = FALSE)
  observations <- observations[-1,c(42:272)]
  nams <- apply( combn(colnames(observations),2), 2, function(z) paste(z, collapse = '*'))
  cols <- combn(ncol(rdata), 2)
  three <- apply(cols, 2, function(z) rowProds(as.matrix(rdata)[,z]))
  colnames(three) <- nams
  
  
ROCvec <- rep(0,dim(three)[2])
cvCoefficients <- matrix(0,dim(three)[2],k)
ROCvec[which(colnames(three) == "V116*V191")] <- 1
ROCvec[which(colnames(three) == "V141*V241")] <- 1
ROCvec[which(colnames(three) == "V166*V256")] <- 1
ROCvec[which(colnames(three) == "V66*V93")] <- 1


ROCvec[which(colnames(three) == "V74*V107")] <- 1
ROCvec[which(colnames(three) == "V129*V185")] <- 1

ROCvec[which(colnames(three) == "V43*V211")] <- 1
ROCvec[which(colnames(three) == "V91*V156")] <- 1
ROCvec[which(colnames(three) == "V85*V140")] <- 1

ROCvec[which(colnames(three) == "V53*V221")] <- 1
ROCvec[which(colnames(three) == "V101*V166")] <- 1
ROCvec[which(colnames(three) == "V63*V231")] <- 1
ROCvec[which(colnames(three) == "V63*V252")] <- 1


ROCvec[which(colnames(three) == "V111*V176")] <- 1
ROCvec[which(colnames(three) == "V73*V262")] <- 1
ROCvec[which(colnames(three) == "V53*V224")] <- 1
ROCvec[which(colnames(three) == "V95*V150")] <- 1

```
#SIMULATE THE MODELS AND PERFORM ALL ANALYSES
```{r}

#####################SIMULATED MODEL#####################


#TWO RELU TERMS

z1 <- rdata[,12]*rdata[,183]
z2 <- rdata[,109]*rdata[,54]

z1[which(z1 < quantile(z1, 0.75))] <-0
z2[which(z2 < quantile(z2, 0.75))] <-0


ymat <- matrix(0,191,k)
for(l in 1:k){
  
  data <-read.csv("rr.csv", header = TRUE)
  rdata <- data[,c(42:272)]
  
  rdata[,125] <- rdata[,215]  + rnorm(191,0,0.25)
  rdata[,75] <- rdata[,150] + rnorm(191,0,0.25)
  
  
  ymat[,l] <- rdata[,75]*rdata[,150]+rdata[,100]*rdata[,200] +rdata[,125]*rdata[,215] +rdata[,25]*rdata[,52]+rdata[,33]*rdata[,66]+rdata[,88]*rdata[,144]+
    2*(z1+z2)+rnorm(191,0,1.75)
  y1 <- ymat[,l]
  her1[l] <- (var(y1)-1.75^2)/var(y1)
  
  rdata[which(y1 < quantile(y1, 0.80)),2] <- -rdata[which(y1 < quantile(y1, 0.80)),170] + rnorm(length(which(y1 < quantile(y1, 0.80))),0,0.25)
  rdata[which(y1 < quantile(y1, 0.80)),50] <- -rdata[which(y1 < quantile(y1, 0.80)),115] + rnorm(length(which(y1 < quantile(y1, 0.80))),0,0.25)
  rdata[which(y1 > quantile(y1, 0.80)),99] <- -rdata[which(y1 > quantile(y1, 0.80)),44] + rnorm(length(which(y1 > quantile(y1, 0.80))),0,0.25)
  
  rdata[which(y1 < quantile(y1, 0.80)),12] <- rdata[which(y1 < quantile(y1, 0.80)),180] + rnorm(length(which(y1 < quantile(y1, 0.80))),0,0.25)
  rdata[which(y1 < quantile(y1, 0.80)),60] <- rdata[which(y1 < quantile(y1, 0.80)),125] + rnorm(length(which(y1 < quantile(y1, 0.80))),0,0.25)
  rdata[which(y1 < quantile(y1, 0.80)),22] <- rdata[which(y1 < quantile(y1, 0.80)),211] + rnorm(length(which(y1 < quantile(y1, 0.80))),0,0.25)
  
  rdata[which(y1 < quantile(y1, 0.80)),22] <- rdata[which(y1 < quantile(y1, 0.80)),190] + rnorm(length(which(y1 < quantile(y1, 0.80))),0,0.25)
  rdata[which(y1 < quantile(y1, 0.80)),70] <- rdata[which(y1 < quantile(y1, 0.80)),135] + rnorm(length(which(y1 < quantile(y1, 0.80))),0,0.25)
  rdata[which(y1 < quantile(y1, 0.80)),32] <- rdata[which(y1 < quantile(y1, 0.80)),221] + rnorm(length(which(y1 < quantile(y1, 0.80))),0,0.25)
  
  ymat[,l] <- ymat[,l] + 2*(rdata[,10] + rdata[,30] +rdata[,50] + rdata[,70] + rdata[,90] + rdata[,100])
  y1 <- ymat[,l]
  
  
  data <- rdata
  rdatareps[[l]] <- rdata 
  
  
  
  
 #####EXHAUSTIVE SEARCH########################
  
  #Enumerate all possible pairwise interactions
  
  observations <- read.csv("~/trainingData-release.csv", header = TRUE)
  observations <- observations[-1,c(42:272)]
  nams <- apply( combn(colnames(observations),2), 2, function(z) paste(z, collapse = '*'))
  cols <- combn(ncol(rdata), 2)
  three <- apply(cols, 2, function(z) rowProds(as.matrix(rdata)[,z]))
  colnames(three) <- nams
  
  cv.fit=cv.glmnet(three, y1, alpha = 0, maxit = 10000)
  fit=glmnet(three,y1, alpha = 0, maxit = 10000)
  cvCoefficients[,l] <- coef(fit, s = cv.fit$lambda.min)[-1]
  
  
  
  
  
  
  
  ############differential GGM#########
  high <- rdata[which(y1 > quantile(y1, 0.5)),]
  low <- rdata[which(y1 < quantile(y1, 0.5)),]
  fgl.results = JGL(Y=list(low, high),penalty="fused",lambda1=.1,lambda2=.1,return.whole.theta=TRUE)
  GGM <-abs(as.matrix(fgl.results$theta[[1]])-as.matrix(fgl.results$theta[[2]]))
  
  
  ########################
  ###differential DCCN####
  dCCN <- abs(cor(high) - cor(low))
  signdCCN <- (abs(sign(cor(high))-sign(cor(low))))*dCCN
  
  ########################
  
  
  
  
  
  
  ############Sign-adjusted dPCCN#################
  
  #Residual step
  rdata <- as.matrix(rdata)
  cv.fit <- cv.glmnet(rdata, scale(y1), alpha = 1.0, maxit = 10000)
  fit=glmnet(rdata, scale(y1), alpha = 1.0, maxit = 10000)
  Coefficients <- coef(fit, s = cv.fit$lambda.min)
  v <- rdata %*% Coefficients[-1]
  resid <- scale(y1)-v
  
  
  #Estimate dPCCN structures
  a = 0.1
  dPCCN <- matrix(0,ncol(data),ncol(data))
  signP <- matrix(0,ncol(data),ncol(data))
  
  
  for(i in 1:ncol(data)){
    for(j in 1:ncol(data)){
      
      res <- (lm(rdata[,j]~rdata[,i])$residuals)
      set <- cbind(resid,res,rdata[,i])
      high <- set[which(resid > quantile(resid, 1/2)),]
      low <- set[which(resid < quantile(resid,1/2)),]
      high <- high[,-1]
      low <- low[,-1]
      
      
      if(abs(cor(high[,1],high[,2])) < a){
        h <- 0
      }else{
        h <- cor(high[,1],high[,2])
      }
      
      if(abs(cor(low[,1],low[,2])) < a){
        L <- 0
      }else{
        L <- cor(low[,1],low[,2])
      }
      
      dPCCN[i,j] <- h-L
      
      signP[i,j] <- 0.5*abs((sign(h)-sign(L)))
      
      
    }
  }
  
  diag(dPCCN) <- 0
  
  signP[signP != 0 ] <- 1
  signdPCCN <- abs(signP*dPCCN)
  
  

  
  #Calculate AUCS for each replication
  
  dCCNauc02[l] <- roc(ROCmatrix[upper.tri(ROCmatrix)],dCCN[upper.tri(dCCN)], partial.auc = c(0.8,1.0), partial.auc.correct = TRUE)$auc
  dPCCNauc02[l]<- roc(ROCmatrix[upper.tri(ROCmatrix)],dPCCN[upper.tri(dPCCN)], partial.auc = c(0.8,1.0), partial.auc.correct = TRUE)$auc
  signdCCNauc02[l]<- roc(ROCmatrix[upper.tri(ROCmatrix)],signdCCN[upper.tri(signdCCN)], partial.auc = c(0.8,1.0), partial.auc.correct = TRUE)$auc
  signdPCCNauc02[l]<- roc(ROCmatrix[upper.tri(ROCmatrix)],signdPCCN[upper.tri(signdPCCN)], partial.auc = c(0.8,1.0), partial.auc.correct = TRUE)$auc
  exhaustiveauc02[l] <- roc(ROCvec,abs(cvCoefficients[,l]),partial.auc = c(0.8,1.0), partial.auc.correct = TRUE)$auc
  
  dCCNauc[l] <- roc(ROCmatrix[upper.tri(ROCmatrix)],dCCN[upper.tri(dCCN)])$auc
  dPCCNauc[l]<- roc(ROCmatrix[upper.tri(ROCmatrix)],dPCCN[upper.tri(dPCCN)])$auc
  signdCCNauc[l]<- roc(ROCmatrix[upper.tri(ROCmatrix)],signdCCN[upper.tri(signdCCN)])$auc
  signdPCCNauc[l]<- roc(ROCmatrix[upper.tri(ROCmatrix)],signdPCCN[upper.tri(signdPCCN)])$auc
  exhaustiveauc[l] <- roc(ROCvec, abs(cvCoefficients[,l]))$auc
  
  
  dGGMauc[l] <-  roc(ROCmatrix[upper.tri(ROCmatrix)],GGM[upper.tri(as.matrix(GGM))])$auc
  dGGMauc02[l] <-  roc(ROCmatrix[upper.tri(ROCmatrix)],GGM[upper.tri(as.matrix(GGM))], partial.auc = c(0.8,1.0), partial.auc.correct = TRUE)$auc
  
  
  
########################################
  
  
  low.ci.dCCNauc02[l] <- ci.auc(roc(ROCmatrix[upper.tri(ROCmatrix)],dCCN[upper.tri(dCCN)], partial.auc = c(0.8,1.0), partial.auc.correct = TRUE)$auc)[1]
  low.ci.dPCCNauc02[l]<- ci.auc(roc(ROCmatrix[upper.tri(ROCmatrix)],dPCCN[upper.tri(dPCCN)], partial.auc = c(0.8,1.0), partial.auc.correct = TRUE)$auc)[1]
  low.ci.signdCCNauc02[l]<- ci.auc(roc(ROCmatrix[upper.tri(ROCmatrix)],signdCCN[upper.tri(signdCCN)], partial.auc = c(0.8,1.0), partial.auc.correct = TRUE)$auc)[1]
  low.ci.signdPCCNauc02[l]<- ci.auc(roc(ROCmatrix[upper.tri(ROCmatrix)],signdPCCN[upper.tri(signdPCCN)], partial.auc = c(0.8,1.0), partial.auc.correct = TRUE)$auc)[1]
  low.ci.exhaustiveauc02[l] <- ci.auc(roc(ROCvec,abs(cvCoefficients[,l]),partial.auc = c(0.8,1.0), partial.auc.correct = TRUE)$auc)[1]
  
  low.ci.dCCNauc[l] <- ci.auc(roc(ROCmatrix[upper.tri(ROCmatrix)],dCCN[upper.tri(dCCN)])$auc)[1]
  low.ci.dPCCNauc[l]<- ci.auc(roc(ROCmatrix[upper.tri(ROCmatrix)],dPCCN[upper.tri(dPCCN)])$auc)[1]
  low.ci.signdCCNauc[l]<- ci.auc(roc(ROCmatrix[upper.tri(ROCmatrix)],signdCCN[upper.tri(signdCCN)])$auc)[1]
  low.ci.signdPCCNauc[l]<- ci.auc(roc(ROCmatrix[upper.tri(ROCmatrix)],signdPCCN[upper.tri(signdPCCN)])$auc)[1]
  low.ci.exhaustiveauc[l] <- ci.auc(roc(ROCvec, abs(cvCoefficients[,l]))$auc)[1]
  
  
  low.ci.dGGMauc[l] <-  ci.auc(roc(ROCmatrix[upper.tri(ROCmatrix)],GGM[upper.tri(as.matrix(GGM))])$auc)[1]
  low.ci.dGGMauc02[l] <-  ci.auc(roc(ROCmatrix[upper.tri(ROCmatrix)],GGM[upper.tri(as.matrix(GGM))], partial.auc = c(0.8,1.0), partial.auc.correct = TRUE)$auc)[1]
  
  
#######################################################
  
  high.ci.dCCNauc02[l] <- ci.auc(roc(ROCmatrix[upper.tri(ROCmatrix)],dCCN[upper.tri(dCCN)], partial.auc = c(0.8,1.0), partial.auc.correct = TRUE)$auc)[3]
  high.ci.dPCCNauc02[l]<- ci.auc(roc(ROCmatrix[upper.tri(ROCmatrix)],dPCCN[upper.tri(dPCCN)], partial.auc = c(0.8,1.0), partial.auc.correct = TRUE)$auc)[3]
  high.ci.signdCCNauc02[l]<- ci.auc(roc(ROCmatrix[upper.tri(ROCmatrix)],signdCCN[upper.tri(signdCCN)], partial.auc = c(0.8,1.0), partial.auc.correct = TRUE)$auc)[3]
  high.ci.signdPCCNauc02[l]<- ci.auc(roc(ROCmatrix[upper.tri(ROCmatrix)],signdPCCN[upper.tri(signdPCCN)], partial.auc = c(0.8,1.0), partial.auc.correct = TRUE)$auc)[3]
  high.ci.exhaustiveauc02[l] <- ci.auc(roc(ROCvec,abs(cvCoefficients[,l]),partial.auc = c(0.8,1.0), partial.auc.correct = TRUE)$auc)[3]
  
  high.ci.dCCNauc[l] <- ci.auc(roc(ROCmatrix[upper.tri(ROCmatrix)],dCCN[upper.tri(dCCN)])$auc)[3]
  high.ci.dPCCNauc[l]<- ci.auc(roc(ROCmatrix[upper.tri(ROCmatrix)],dPCCN[upper.tri(dPCCN)])$auc)[3]
  high.ci.signdCCNauc[l]<- ci.auc(roc(ROCmatrix[upper.tri(ROCmatrix)],signdCCN[upper.tri(signdCCN)])$auc)[3]
  high.ci.signdPCCNauc[l]<- ci.auc(roc(ROCmatrix[upper.tri(ROCmatrix)],signdPCCN[upper.tri(signdPCCN)])$auc)[3]
  high.ci.exhaustiveauc[l] <- ci.auc(roc(ROCvec, abs(cvCoefficients[,l]))$auc)[3]
  
  
  high.ci.dGGMauc[l] <-  ci.auc(roc(ROCmatrix[upper.tri(ROCmatrix)],GGM[upper.tri(as.matrix(GGM))])$auc)[3]
  high.ci.dGGMauc02[l] <-  ci.auc(roc(ROCmatrix[upper.tri(ROCmatrix)],GGM[upper.tri(as.matrix(GGM))], partial.auc = c(0.8,1.0), partial.auc.correct = TRUE)$auc)[3]
  
  
}


```
#AVERAGE THE RESULTS OVER REPLICATIONS
```{r}
c(mean(dCCNauc02), mean(low.ci.dCCNauc02),mean(high.ci.dCCNauc02))
c(mean(signdCCNauc02,na.rm=TRUE), mean(low.ci.signdCCNauc02),mean(high.ci.signdCCNauc02))
c(mean(signdPCCNauc02), mean(low.ci.signdPCCNauc02),mean(high.ci.signdPCCNauc02))
c(mean(exhaustiveauc02,na.rm=TRUE), mean(low.ci.exhaustiveauc02),mean(high.ci.exhaustiveauc02))
c(mean(dGGMauc02), mean(low.ci.dGGMauc02),mean(high.ci.dGGMauc02))

c(mean(dCCNauc), mean(low.ci.dCCNauc),mean(high.ci.dCCNauc))
c(mean(signdCCNauc), mean(low.ci.signdCCNauc),mean(high.ci.signdCCNauc))
c(mean(signdPCCNauc), mean(low.ci.signdPCCNauc),mean(high.ci.signdPCCNauc))
c(mean(exhaustiveauc), mean(low.ci.exhaustiveauc),mean(high.ci.exhaustiveauc))
c(mean(dGGMauc), mean(low.ci.dGGMauc),mean(high.ci.dGGMauc))
```

---
